# Supplementary material for: Identification of Unannotated Small Genes in Salmonella
Source: G3 (Bethesda). 2017 Jan 25;7(3):983–9. doi: 10.1534/g3.116.036939 (PMC5345727; doi:10.1534/g3.116.036939)
Supplement: Supplementary file 3 [file 983FileS1.zip › FileS1.txt]

#!/usr/local/bin/perl

$version = 2;

&usage if (@ARGV != 6);
$genomeFile = shift(@ARGV);
$genomeName = shift(@ARGV);
$allList = shift(@ARGV);
$mocFile = shift(@ARGV);
$minLength = shift(@ARGV);
$maxLength = shift(@ARGV);

@STA=("ATG","GTG","TTG");
@STO=("TGA","TAG","TAA");
@FILTER=("GGA","AGG","GAG");
$UPDIS = 17;
$UPREGION = 13;

open(OUT, "> $allList") or die "Can't open $allList\n";
print OUT "pORF_id\tStart\tEnd\tStrand\tLength(bp)\tStart\tStop\n";

open(MOC,"> $mocFile") or die "Can't open $mocFile\n";
print MOC "SEQ_NAME\tSTART\tEND\tSTRAND\n";

open(IN, "$genomeFile");
$seq = "";
$line = <IN>;
while ($line = <IN>) {
   chomp($line);
   $lineLeng = length($line);
   if ( $lineLeng > 0 ) {
    $seq = $seq.$line;
   }
}
close(IN);
#print "$seq\n";
$seqLength = length($seq);
print "$seqLength\n";
$posi = 0;
$newStart = 0;
$newCod = "";
$newPosi = 0;
$newEnd = 0;
$cod= "";
$newCod = "";
$stc = "";
$foundSt = 0;

while ($posi < $seqLength -2) {
   $cod = substr($seq,$posi,3);
   for ( $i = 0; $i < 3; $i++ ) {
      if ( $cod eq $STA[$i] ) {
         $newStart = $posi;
         $stc = $cod;
         $foundSt = 1;
         last;
      }
   }
#   print "$stc\n";
   if ( $foundSt == 1 ) {
      $upPos = $newStart - $UPDIS;
      if ( $upPos > -1 ) {
         $upstream = substr($seq,$upPos,$UPREGION);
         $numFilters = @FILTER;
         $foundUP = 0;
         for ( $i = 0; $i < $numFilters; $i++ ) {
            if ( index($upstream,$FILTER[$i]) != -1 ) {
               $newPosi = $newStart + 3;
   #           print "$newPosi\n";
               $found = 0;
               while ($newPosi < $seqLength-2) {
                  $newCod = substr($seq,$newPosi,3);
                  for ( $j = 0; $j < 3; $j++ ) {
                     if ( $newCod eq $STO[$j]) {
                        $newEnd = $newPosi+2;
                        $stnum = $newStart + 1;
                        $ennum = $newEnd + 1;
                        $id = "pORF+".$num;
                        #print "$stc\t$newCod\t$newStart\t$newEnd\n";
                        $porfLeng = $newEnd - $newStart + 1;
                        print OUT "$id\t$stnum\t$ennum\t+\t$porfLeng\t$stc\t$newCod\n";
                        # BED format: 1.chrom\t2.chromStart\t3.chromEnd\t4.name\t5.score\t6.strand\t7.thickStart\t8.thickEnd\t9.itemRgb\t10.blockCount\t11.blockSizes\t12.blockStarts\n
                        # MochiView Format: seq_id\tstart\tend\tstrand
                        if ( $porfLeng >= $minLength and $porfLeng <= $maxLength ) {
                           print MOC "$genomeName\t$stnum\t$ennum\t+\n";
                        }
                        $found = 1;
                        last;
                     }
                  }
                  if ($found == 1 ) {
                     last;
                  }
                  else {
                     $newPosi = $newPosi+3;
                  }
               }
               $foundUP = 1;
            }
            if ($foundUP == 1 ) {
               last;
            }
         }
      }
   }
   $foundSt = 0;
   $posi++;
}

$rc = reverse($seq);
@rcToks = split("",$rc);
for ( $i = 0; $i < $seqLength;$i++ ) {
   if ($rcToks[$i] eq "A" ) {
      $rcToks[$i] = "T";
   }
   elsif ($rcToks[$i] eq "T" ) {
      $rcToks[$i] = "A";
   }
   elsif ($rcToks[$i] eq "C" ) {
      $rcToks[$i] = "G";
   }
   elsif ($rcToks[$i] eq "G" ) {
      $rcToks[$i] = "C";
   }
}

$rcSeq = join("",@rcToks);

$posi = 0;
while ($posi < $seqLength -2) {
   $cod = substr($rcSeq,$posi,3);
   for ( $i = 0; $i < 3; $i++ ) {
      if ( $cod eq $STA[$i] ) {
         $newStart = $posi;
         $stc = $cod;
         $foundSt = 1;
         last;
      }
   }
#   print "$stc\n";
   if ( $foundSt == 1 ) {
      $upPos = $newStart - 17;
      if ( $upPos > -1 ) {
         $upstream = substr($rcSeq,$upPos,13);    
         $foundUP = 0;
         for ( $i = 0; $i < $numFilters; $i++ ) {
            if (index($upstream,$FILTER[$i]) != -1 ) {
               $newPosi = $newStart + 3;
   #           print "$newPosi\n";
               $found = 0;
               while ($newPosi < $seqLength-2) {
                  $newCod = substr($rcSeq,$newPosi,3);
                  for ( $j = 0; $j < 3; $j++ ) {
                     if ( $newCod eq $STO[$j]) {
                        $newEnd = $newPosi+2;
                        $porfLeng = $newEnd -  $newStart + 1;
                        $newStart = $seqLength - $newStart - 1;
                        $newEnd = $seqLength - $newEnd - 1;
                        $stnum = $newStart + 1;
                        $ennum = $newEnd + 1;
                        $id = "pORF-".$stnum;
                        #print "$stc\t$newCod\t$newEnd\t$newStart\n";
                        print OUT "$id\t$ennum\t$stnum\t-\t$porfLeng\t$stc\t$newCod\n";
                        if ( $porfLeng >= $minLength and $porfLeng <= $maxLength ) {
                           print MOC "$genomeName\t$stnum\t$ennum\t-\n";
                        }
                        $found = 1;
                        last;
                     }
                  }
                  if ($found == 1 ) {
                     last;
                  }
                  else {
                     $newPosi = $newPosi+3;
                  }
               }
               $foundUP = 1;
            }
            if ($foundUP == 1 ) {
               last;
            }
         }
      }
   }
   $foundSt = 0;
   $posi++;
}

close(OUT);
close(BED);

sub usage {
	die qq(
Program: porf_v2.pl
Version: $version
Contact: Kihoon Yoon <yoon.kihoon@hotmail.com>

Usage: porf_v2.pl <Reference genome file; fasta file> <Genome Name> <Total pORF list output file> <moc file> <mininum length of pORF> <maximun length of pORF>

Example: perl porf_v2.pl CP000046.fna CP000046 pORFList.txt pORF.moc 15 300

\n);
}
